# Supplementary material for: A proposed core genome scheme for analyses of the Salmonella genus
Source: Genomics. 2020 Jan;112(1):371–8. doi: 10.1016/j.ygeno.2019.02.016 (PMC6978875; doi:10.1016/j.ygeno.2019.02.016)
Supplement: Supplementary Fig. S1 — a and b Structure analysis using EBcgMLSTv2.0 at 17 populations (A) and Structure analysis of genus core genome scheme at 16 populations (B). Structure [49,50] plots of 73 isolates: 7 subspecies I, II, IIIa, IIIb, IV, VI, VII, novel B, novel C and S. bongori and 3 novel A isolates, edited using the Distruct tool [53]. These plots were created with a burn-in of 100,000, an MCMC of 200,000 and a K of 11 and compared EBcgMLSTv2.0 with SalmcgMLSTv1.0. A: Plot showing that at a K of 17 the Structure [49,50] algorithm is capable of identifying all the S. enterica subspecies and S. bongori when using EBcgMLSTv2.0. All of the subspecies and S. bongori were identified at a K of 17. At this value of K there was a significant level of admixture between Typhi and Paratyphi A isolates, which are typically highly distinct from the other subspecies I isolates, and the rest of the subspecies I isolates. The subspecies I serovar Oranienburg isolate was also very admixed with several different populations represented within the single population. B: Plot showing that at a K of 16 the Structure [49,50] algorithm identified a very similar population structure using the SalmcgMLSTv1.0 scheme as the EBcgMLSTv2.0 scheme identified at a K of 17. Once again all of the subspecies and S bongori are identified and there is a high level of admixture within subspecies I. The subspecies I serovars Typhi and Paratyphi A are once again identified as highly distinct populations from the rest of the subspecies I isolates and the serovar Oranienburg isolate was again very admixed. [file mmc6.zip]

Archive with 1 entries (1 files):
- SupplementaryFigure1_Color.svg
